# Supplementary material for: CD47 Potentiates Inflammatory Response in Systemic Lupus Erythematosus
Source: Cells. 2021 May 10;10(5):1151. doi: 10.3390/cells10051151 (PMC8151692; doi:10.3390/cells10051151)
Supplement: Supplementary file 1 [file cells-10-01151-s001.zip]

Archive with 1 entries (1 files):
- cells-1168661-supplementary.pdf
